# Supplementary material for: Metabolites and Metabolic Functional Changes—Potential Markers for Endothelial Cell Senescence
Source: Biomolecules. 2024 Nov 20;14(11):1476. doi: 10.3390/biom14111476 (PMC11592342; doi:10.3390/biom14111476)
Supplement: Supplementary file 1 [file biomolecules-14-01476-s001.zip]

Archive with 1 entries (1 files):
- biomolecules-3257460-supplementary.pdf
